# Supplementary material for: Advancing crop improvement through GWAS and beyond in mung bean
Source: Front Plant Sci. 2024 Dec 18;15:1436532. doi: 10.3389/fpls.2024.1436532 (PMC11688477; doi:10.3389/fpls.2024.1436532)
Supplement: Supplementary file 1 [file Table1.xlsx]

## Sheet: Sheet1
Sr.	CHR	GENE	TRAIT
1	chr1	g42614	BR
2	chr1	LOC106774729	DF
3	chr1	LOC106775461	HC
4	chr1	LOC106774729	LDM
5	chr1	Vradi01g07560	LRT
6	chr1	VrLecRLK-1	LP
7	chr1	VRADI01G04370	PCUE
8	chr1	LOC106774729	PH
9	chr1	Vradi01g00820	K
10	chr1	Vradi01g00830	K
11	chr1	Vradi01g00840	K
12	chr1	VrFRO8	SS
13	chr1	LOC106770543	ST
14	chr1	Vradi01g05570	Zn
15	chr2	g9801	SC
16	chr2	LOC106753988	BR
17	chr2	LOC106755829	LRA
18	chr2	Vradi02g05730	LRA
19	chr2	VrLecRLK-9	LRT
20	chr2	VrLecRLK-13	LP
21	chr2	LOC106756293	LP
22	chr2	LOC106756462	SW
23	chr3	jg7020	SC
24	chr3	jg7019	SC
25	chr3	jg7018	SC
26	chr3	jg7017	SC
27	chr3	jg7016	SC
28	chr3	jg7015	SC
29	chr3	jg7014	SC
30	chr3	jg7013	SC
31	chr3	jg7012	SC
32	chr3	Vradi03g06500	DF
33	chr3	Vradi03g00440	LRT
34	chr3	VrLecRLK-18	LP
35	chr3	VrLecRLK-44	LP
36	chr4	g17262	SC
37	chr4	jg7011	SC
38	chr4	jg7010	SC
39	chr4	jg7009	SC
40	chr4	LOC106759308	SC
41	chr4	LOC106758789	BR
42	chr4	VrLecRLK-47	HC
43	chr4	Vradi04g06770	HC
44	chr4	Vradi04g07490	LP
45	chr4	Vradi04g07000	MYMV
46	chr4	Vradi04g07440	MYMV
47	chr4	Vradi04g06960	MYMV
48	chr4	Vradi04g07220	MYMV
49	chr4	Vradi04g07270	MYMV
50	chr4	Vradi04g07100	MYMV
51	chr4	Vradi04g06900	MYMV
52	chr4	Vradi04g07130	MYMV
53	chr4	jg22573	MYMV
54	chr4	radi04g07800	MYMV
55	chr4	Vradi04g07810	PL
56	chr4	Vradi04g07820	P_S
57	chr4	Vradi04g07830	P_S
58	chr4	VrMYB113	P_S
59	chr4	LOC106759156	P_S
60	chr4	WUSCHEL	YPP
61	chr5	g779	SC
62	chr5	g34480	BR
63	chr5	g42244	BR
64	chr5	g34458	BR
65	chr5	g39185	BR
66	chr5	g39181	BR
67	chr5	g34480	BR
68	chr5	LOC106760769	BR
69	chr5	jg3587	DF
70	chr5	jg35209	DF
71	chr5	jg13746	DF
72	chr5	jg5284	DF
73	chr5	Pang80812	DF
74	chr5	LOC106762132	DF
75	chr5	Vradi05g01240	LDM
76	chr5	VrLecRLK-21	LRT
77	chr5	VrLecRLK-73	LP
78	chr5	Vradi05g16350	LP
79	chr5	LOC106761651	P
80	chr5	Vrsf3′h1	PodC
81	chr5	Vradi05g08320	SCL
82	chr5	Vradi05g09100	SCL
83	chr5	Vradi05g09110	SCL
84	chr5	LOC106761947	ST
85	chr5	LOC106761981	ST
86	chr5	Vradi05g00200	SPP
87	chr5	LOC106760865	TDW
88	chr5	VRADI05G20860	TPU
89	chr6	g43485	BR
90	chr6	LOC106764910	FW
91	chr6	Vradi06g09900	Fe
92	chr6	Vradi06g10020	Fe
93	chr6	Vradi06g10060	Fe
94	chr6	Vradi06g10120	Fe
95	chr6	Vradi06g10210	Fe
96	chr6	VrLecRLK-54	LP
97	chr6	VrLecRLK-48	LP
98	chr6	VRADI06G12490	TPU
99	chr6	Vradi06g02380	Zn
100	chr7	g7915	SC
101	chr7	jg24043	BR
102	chr7	LOC106768494	CP
103	chr7	VrLecRLK-31	LRA
104	chr7	VrLecRLK-56	LP
105	chr7	Vradi07g26320	LP
106	chr7	Vradi07g26340	P
107	chr7	LOC106768297	P
108	chr7	Vradi07g14180	PH
109	chr7	Vradi07g01630	K
110	chr7	LOC106765877	SS
111	chr7	LOC106766914	SW
112	chr7	Vradi07g05950	Zn
113	chr7	Vradi07g06200	Zn
114	chr8	LOC106772003	FW
115	chr8	VrLecRLK-64	LP
116	chr8	VrLecRLK-66	LP
117	chr8	LOC106772343	LED
118	chr8	LOC106771882	LED
119	chr8	LOC106772343	LED
120	chr8	VRADI08G20910	PC
121	chr8	Vradi08g22740	K
122	chr8	Vradi08g17100	K
123	chr8	VRADI08G00070	TPU
124	chr9	LOC106773047	FW
125	chr9	VrLecRLK--35	LP
126	chr9	VrLecRLK-33	LP
127	chr9	VRADI09G09030	PC
128	chr9	Vradi09g09510	SS
129	chr9	Vradi09g09600	SS
130	chr10	VrLecRLK-71	LP
131	chr10	VrLecRLK-38	LP
132	chr10	LOC106774971	PodC
133	chr10	jg30665	SD
134	chr11	LOC106776541	LRA
135	chr11	VrLecRLK-72	LP
